# Supplementary material for: Synergistic Combination of Irinotecan and Rapamycin Orally Delivered by Nanoemulsion for Enhancing Therapeutic Efficacy of Pancreatic Cancer
Source: Pharmaceutics. 2023 Jan 31;15(2):473. doi: 10.3390/pharmaceutics15020473 (PMC9963937; doi:10.3390/pharmaceutics15020473)
Supplement: Supplementary file 1 [file pharmaceutics-15-00473-s001.zip]

Archive with 1 entries (1 files):
- pharmaceutics-2039551-supplementary.pdf
